# Supplementary material for: Mother’s Loneliness: Involuntary Separation of Pregnant Women in Maternity Care Settings and Its Effects on the Experience of Mothers during the COVID-19 Pandemic
Source: Int J Environ Res Public Health. 2022 Apr 21;19(9):5081. doi: 10.3390/ijerph19095081 (PMC9099559; doi:10.3390/ijerph19095081)
Supplement: Supplementary file 1 [file ijerph-19-05081-s001.zip]

Archive with 1 entries (1 files):
- ijerph-1636424-supplement.pdf
